# Supplementary material for: The Concilium of Information Processing Networks of Chemical Oscillators for Determining Drug Response in Patients With Multiple Myeloma
Source: Front Chem. 2022 Jul 8;10:901918. doi: 10.3389/fchem.2022.901918 (PMC9304651; doi:10.3389/fchem.2022.901918)
Supplement: Supplementary file 1 [file Table1.XLSX]

## Sheet: Sheet1
SERP1	NPM1	PIK3R1	APEX1	DAPP1	NRAS	RRAGC	CFLAR	CXCL5	IL15	NFKB2	COX7C	RPS7	RPS13	UQCRH		THERAPY RESULT		DRUG NAME		Patient ID
533.032	2703.96	185.649	559.036	386.587	79.7058	325.508	354.546	16.3762	171.889	211.454	1008.92	1627.18	4253.84	789.296		0		PS341		GSM246523
759.95	3455.05	206.558	474.998	374.416	110.141	363.658	241.871	4.99054	258.391	134.069	1996.61	2951.07	6091.17	1535.13		0		PS341		GSM246524
821.572	2467.38	119.786	461.065	220.777	275.957	259.123	346.355	15.0774	17.7714	371.658	1081.23	3568.79	6478.53	1608.05		1		PS341		GSM246525
774.94	3457.56	164.001	518.987	231.904	101.711	311.408	345.537	7.14757	132.431	446.744	3459.65	3931.25	9649.02	1536.89		0		PS341		GSM246526
1471.5	3223.12	173.551	512.627	291.993	134.815	451.031	349.258	43.763	113.195	99.3127	2010.91	3133.48	7625.82	1719.99		1		PS341		GSM246527
800.46	2632.61	117.235	633.783	120.588	175.363	217.084	231.43	13.9504	89.1352	96.1416	2121.17	3425.99	9050.61	1733.54		1		PS341		GSM246528
860.162	4977.75	115.143	674.098	122.364	141.886	162.139	593.568	4.56162	45.6339	172.881	4188.91	6062.2	11563.8	3646.17		0		PS341		GSM246529
873.726	2326.21	247.05	413.688	278.461	154.058	245.648	443.767	2.52344	192.961	226.323	1422.6	3538.62	6348.25	1264.94		0		PS341		GSM246530
914.952	6128.3	111.131	466.318	158.136	107.335	251.399	322.343	12.5197	60.7542	128.526	4394.92	7136.98	15829.6	3096.04		0		PS341		GSM246532
452.452	2321.36	154.372	483.059	162.304	161.44	387.399	845.422	11.0435	169.445	350.49	2195.23	3278.6	7021.93	1109.74		0		PS341		GSM246533
971.612	8635.73	180.055	682.314	196.163	143.571	203.356	281.934	17.9857	140.214	154.886	4247.65	11020.4	23208.7	3375.23		0		PS341		GSM246534
829.714	1813.97	120.087	477.96	104.062	166.597	298.497	1039.55	10.0265	205.03	521.604	2139.14	3102.09	5868.58	1987.29		1		PS341		GSM246535
1223.85	4084.44	140.243	569.599	151.001	89.7376	257.639	405.07	3.65489	99.2107	177.546	3348.12	2565.02	13556.5	1303.69		1		PS341		GSM246536
645.08	2695.84	256.433	642.537	203.58	136.27	311.241	607.081	26.0881	75.7618	285.136	894.352	2710.09	6719.78	1032.27		1		PS341		GSM246537
1510	5198.41	244.582	483.83	264.288	56.9493	336.069	628.949	22.6285	46.7783	334.157	1644.67	4346.52	9975.22	1451.52		1		PS341		GSM246538
997.92	4990.28	179.812	478.43	297.948	100.93	300.78	452.503	2.30396	562.052	257.425	2688.39	3090.16	8578.38	1383.82		0		DEX		GSM246539
548.371	4052.39	142.082	531.753	150.138	122.463	361.31	350.273	13.6485	71.7029	121.129	1539.91	3150.96	6961.87	2088.16		1		DEX		GSM246540
732.65	4459.81	144.723	439.262	166.926	112.191	242.127	348.126	7.09197	202.67	81.5468	4107.33	4210.6	9261.36	1594.84		1		PS341		GSM246541
949.362	4488.76	164.641	418.978	218.93	171.272	226.265	302.815	5.1299	266.428	258.867	1713.68	3664.61	11148.6	1681.1		1		PS341		GSM246542
887.139	4653.4	150.247	381.918	249.569	187.717	369.382	284.409	8.42025	429.149	183.87	2502.83	3357.81	10967.4	2767.43		1		PS341		GSM246543
533.621	2129.89	193.733	834.528	219.807	154.296	277.687	413.396	20.107	82.0649	139.663	1259.65	2288.88	4857.73	1216.67		1		DEX		GSM246544
834.397	5264.16	128.006	479.59	265.762	91.7195	274.596	156.071	15.8727	202.281	59.8207	2020.52	4128.92	10368.9	1784.24		0		PS341		GSM246545
991.417	2388.24	100.389	451.903	173.743	213.402	410.233	504.387	9.23802	134.889	158.041	2610.97	3327.65	9286.24	2804.04		1		PS341		GSM246546
796.805	4958.84	215.397	410.461	372.159	130.224	266.284	752.392	12.1533	118.078	382.078	1990	5476.67	12722.2	2344.46		1		PS341		GSM246547
999.781	3867.87	131.172	529.46	249.607	270.401	270.029	462.531	17.2965	180.014	162.494	1906.04	3958.22	9203.75	2560.06		1		PS341		GSM246548
675.791	4075.68	88.9586	914.948	115.459	532.678	217.355	234.443	6.96679	182.96	128.473	3020.34	5705.22	9680.42	3073.05		0		PS341		GSM246549
766.23	4144.68	178.502	592.335	154.53	142.496	245.95	450.69	8.88086	174.404	126.629	2588.39	5901.84	10821.1	2551.52		1		PS341		GSM246550
853.781	3999.21	278.815	485.69	361.406	87.5173	292.748	795.484	32.088	132.127	397.405	1596.38	2689.6	5770.68	1397.31		1		PS341		GSM246551
1082.76	6346.88	212.676	822.046	122.515	237.772	201.11	356.734	8.92662	74.2478	170.573	3756.79	5787.85	13180.5	2292.76		1		DEX		GSM246552
737.061	3967.93	133.107	451.543	224.445	104.323	294.282	375.1	10.8986	135.687	237.039	1805.22	3158.68	11812.5	1976.21		1		PS341		GSM246553
890.915	2073.89	135.227	666.962	148.833	177.501	406.838	811.205	16.123	77.726	338.185	1928.55	2596.91	9413.52	2068.91		1		PS341		GSM246554
1023	3875.8	193.922	482.383	301.638	81.4484	258.87	774.512	6.90538	252.104	316.058	2135.35	5507.22	12913.3	1203.4		1		PS341		GSM246555
814.751	3518.16	188.526	424.015	207.119	153.887	321.439	373.834	5.59225	276.349	239.052	2098.41	2174.77	7586.62	917.639		1		PS341		GSM246556
784.468	3396.58	137.105	606.516	402.515	100.192	368.733	226.895	47.4214	158.76	184.566	1496.92	4707.66	10311.5	1173.83		1		PS341		GSM246557
902.644	4606.67	232.313	373.296	234.816	99.884	248.201	444.06	9.88776	303.121	167.347	2104.28	4094.08	6023.47	2930.54		0		DEX		GSM246558
796.946	4192.85	250.837	455.326	215.283	88.6716	219.821	511.895	2.16049	88.1139	168.278	2388.34	4264.45	13447.2	1972.47		0		DEX		GSM246559
1418.2	6765.71	136.655	582.568	333.32	88.3852	237.823	286.501	18.3188	149.651	120.387	3531.79	6815.32	17893.4	2488.94		0		DEX		GSM246560
835.99	3437.33	175.493	464.454	327.219	95.2709	273.988	271.902	3.34524	100.556	98.4357	1117.13	2127.78	5828.93	917.812		1		DEX		GSM246561
515.896	4567.91	214.018	464.812	230.909	110.767	348.541	1049.51	8.19991	68.6671	484.554	2175.1	5894.24	8366.6	1714.61		1		PS341		GSM246562
1547.65	7609.6	114.155	1079.61	112.847	191.833	318.292	314.224	4.57761	154.286	92.5406	4315.63	6128.92	10501.3	3188.69		1		PS341		GSM246563
556.353	1723.07	206.73	567.733	133.55	160.717	275.961	467.189	4.66273	95.8158	198.259	1823.36	1587.76	6630.89	2019.81		1		PS341		GSM246564
1879.83	3886.46	111.718	854.115	120.41	276.276	279.699	542.98	4.0305	46.3386	312.599	2344.6	3974.35	11459.8	1074.18		0		PS341		GSM246565
738.786	5166.43	148.708	671.857	155.527	246.689	194.383	487.414	2.57036	41.4296	154.441	3705.36	6936.9	16287.3	2814.18		1		DEX		GSM246566
904.553	4626.4	220.858	665.549	220.884	194.029	281.503	297.922	15.4479	226.176	193.609	1828.2	3685.29	6893.27	2442.9		0		DEX		GSM246567
966.828	4205.12	148.67	966.106	242.031	102.95	191.34	400.214	5.38228	20.1523	131.048	1907.58	6782.26	9280.94	2217.42		1		PS341		GSM246568
816.241	5092.93	153.745	525.666	202.991	115.727	207.084	403.653	20.6443	133.136	890.352	3200.98	4518.83	14426.9	2054.8		0		PS341		GSM246569
771.827	6575.05	96.7567	711.42	173.895	127.749	308.3	278.487	9.12238	85.1041	141.591	2567.18	9901.13	17422.2	1559.32		0		PS341		GSM246570
1053.06	4771.46	150.672	528.063	227.848	150.8	278.008	373.667	9.60245	478.974	714.564	1413.97	2690.8	7647.67	795.016		1		PS341		GSM246571
1520.98	4965.22	273.792	600.725	154.366	248.402	240	774.657	10.3578	97.7691	485.561	2917.07	4038.14	8786.4	1859.48		1		DEX		GSM246573
961.918	3752.57	274.104	368.982	238.252	102.744	358.258	923.164	12.4228	116.615	376.314	1452.75	4157.5	8846.13	1956.35		0		PS341		GSM246574
1654.16	4562.76	103.675	1012.3	111.607	251.188	269.212	384.836	4.38865	109.276	106.573	3261.75	5644.58	12587.8	3307.57		0		PS341		GSM246575
781.673	4308.87	109.364	703.404	248.348	150.196	195.551	386.266	21.7652	216.994	241.267	1292	5105.51	13725.5	1740.66		0		PS341		GSM246576
1025.99	5749.43	269.316	375.874	296.728	78.4934	404.297	300.474	25.5546	398.846	275.359	1830.86	2294.04	6208.46	741.24		1		PS341		GSM246577
1528.6	5410.54	214.001	468.451	207.224	92.2204	235.257	343.367	19.803	183.495	174.163	2425.92	4816.13	12710.9	1966.6		1		DEX		GSM246578
759.857	5329.34	158.619	481.225	218.735	180.868	207.246	303.466	6.81698	93.5033	171.32	3437.08	5207.31	13489.6	2785.08		1		PS341		GSM246580
714.262	5046.41	266.572	492.723	127.141	133.597	216.452	1175.19	11.5655	413.935	460.017	4077.38	6706.79	10087.4	1968.41		1		PS341		GSM246581
1132.24	3254.1	378.001	669.508	300.962	162.839	294.752	649.788	10.2132	251.999	353.828	1615.78	2794.75	5619.66	843.875		1		DEX		GSM246582
501.883	3371.03	164.116	421.049	194.109	131.334	473.957	717.566	11.4424	223.363	266.556	1910.02	5391.66	6044.87	2300.64		1		PS341		GSM246583
583.878	3041.02	374.193	547.667	362.454	77.6257	265.843	296.215	7.51966	231.934	208.602	986.396	1939.55	5338.12	890.716		0		DEX		GSM246585
1260.44	5332.39	113.35	502.106	254.235	139.875	255.521	472.73	2.16318	335.2	112.084	3448.19	4330.64	14205.5	2315.4		0		PS341		GSM246586
1447.45	4610.87	127.766	618.228	208.897	126.684	248.947	221.184	16.028	94.0416	137.025	3423.47	3987.85	16858	2300.68		1		PS341		GSM246587
591.114	3912.3	191.377	617.891	170.325	137.511	447.448	587.042	2.33698	85.2734	212.914	2406.84	5474.66	8810.42	1492.68		0		PS341		GSM246588
1279.66	4926.7	128.488	655.674	138.598	141.644	235.228	350.475	13.4154	28.1882	144.457	2985.68	7516.7	19802.5	2938.78		0		PS341		GSM246590
858.865	4417.44	147.76	453.822	198.003	140.091	209.039	597.262	8.00302	158.119	211.287	3228.42	12167.3	19765.4	2872.76		1		PS341		GSM246591
442.97	1808.17	258.959	563.084	319.961	127.403	176.789	380.97	17.6471	40.6641	145.74	974.768	1895.7	3555.33	880.571		0		DEX		GSM246592
768.373	2947.27	162.614	399.619	398.07	118.707	237.817	395.203	5.00209	119.919	123.003	764.515	2264.53	4443.33	785.621		0		DEX		GSM246593
708.137	3943.55	208.78	412.672	140.715	191.294	219.235	526.821	3.21652	137.552	388.382	2112.23	4070.8	6587.99	2539.54		0		PS341		GSM246594
657.874	5049.64	189.985	510.942	147.88	229.79	241.113	558.647	14.2777	83.5304	315.524	3457.59	5608.38	8494.34	2281.57		1		DEX		GSM246595
706.122	5793.44	168.413	504.901	146.718	76.217	281.977	490.906	2.59511	143.728	198.451	1923.48	4045.23	11883.2	2008.91		0		PS341		GSM246596
768.056	3438.95	131.899	460.89	213.42	77.2915	361.094	253.277	8.94345	309.42	143.773	863.646	1840.23	3658.35	1054.16		1		PS341		GSM246597
971.406	5283.27	238.655	539.727	238.714	106.562	355.418	501.31	39.8885	200.186	92.8514	2973.72	3566.23	5185.44	1272.35		1		DEX		GSM246598
1591.71	5074.59	212.088	632.194	134.2	156.288	294.478	401.825	6.45759	125.207	199.053	2060.41	4037.12	8140.62	1390.23		1		PS341		GSM246599
1011.6	5606.76	117.503	549.302	186.022	139.717	148.963	592.84	13.2626	157.335	215.963	2483.19	9155.01	13842.9	1916.12		0		PS341		GSM246600
525.873	5832.89	269.614	521.485	294.379	97.8912	202.979	370.108	4.08395	226.738	126.889	1402.41	3049.2	10223.5	1542.87		1		PS341		GSM246601
644.48	3838.73	178.945	480.468	193.785	96.5464	238.66	422.26	25.429	158.941	93.8875	3119.29	4168.28	9842.21	2171.99		1		DEX		GSM246602
1294.63	5698.09	125.757	713.295	249.624	153.778	270.7	240.055	9.58612	123.124	94.67	2570.47	6035.4	19875	2375.95		1		PS341		GSM246603
1018.83	5920.65	433.401	539.346	246.782	48.8336	294.288	626.647	11.645	221.687	184.524	2563.49	5634.86	14637.7	1299.49		1		PS341		GSM246604
923.582	8863.06	104.451	836.961	104.901	254.788	196.216	164.143	1.50543	125.763	72.5958	5476.97	9228.82	14205.3	2492.97		1		DEX		GSM246605
985.856	7511.8	221.797	708.018	179.908	93.5641	192.904	313.768	25.3974	256.125	152.384	4051.41	4767.76	8993.68	1421.15		1		PS341		GSM246606
1077.82	4566.69	264.23	371.285	502.872	85.7657	274.892	269.115	42.6486	138.362	111.414	1458.46	2765.85	3603.44	793.777		0		DEX		GSM246607
603.068	5400.63	241.408	945.753	139.92	170.072	185.767	135.76	20.2402	101.845	130.079	3196.85	6582.23	13784.5	1355.92		0		DEX		GSM246608
1052.43	8131.26	148.69	636.041	135.018	243.94	237.148	463.959	5.86921	195.821	510.998	5260.29	7456.74	14643.3	2225.9		0		PS341		GSM246609
1201.75	3817.07	184.371	376.055	293.72	142.11	321.849	263.314	9.05023	96.8995	99.2819	2116.85	3952.46	5252.51	1614.02		1		PS341		GSM246610
534.37	4510.44	218.542	720.464	222.982	120.4	242.882	266.042	4.05236	159.95	136.857	2057.09	5310.24	9617.37	1845.32		0		DEX		GSM246611
573.853	5844.35	310.704	482.406	266.362	236.046	390.932	634.178	4.21958	235.229	243.329	3507.64	6522.45	12648.5	2367.43		1		PS341		GSM246613
1000.55	3411.21	294.58	653.479	287.133	100.612	270.573	484.699	8.7667	105.3	332.96	2467.85	3355.35	9487.48	1383.47		1		PS341		GSM246614
1044.26	4287.38	88.814	494.315	73.6183	126.178	262.111	443.882	10.99	212.76	187.736	1594.67	3765.79	10225	3690.41		1		DEX		GSM246615
1017.07	4211.41	154.961	640.957	354.787	102.239	222.811	760.271	5.73886	105.165	101.249	3393.01	5920.28	9445.11	3135.26		0		DEX		GSM246616
1712.29	5242.11	174.966	569.239	168.923	175.404	236.131	396.19	3.79284	94.7275	98.2439	3670.73	5684.63	12672.4	2881.34		0		PS341		GSM246617
619.788	4932.19	270.029	520.878	273.081	99.3602	316.391	365.592	17.5023	68.4966	185.496	1618.99	3714.29	8981.13	1765.74		0		DEX		GSM246618
489.559	4839.77	271.824	497.322	564.502	88.1354	244.442	176.554	21.9956	72.7321	176.953	959.801	3717.17	6804.26	1058.4		1		DEX		GSM246619
493.205	6726.5	167.422	304.922	222.6	91.9393	292.187	397.344	7.81906	316.64	156.004	2660.89	5333.08	10867.5	2588		0		PS341		GSM246620
447.264	3955.45	143.742	341.782	175.068	99.1152	273.205	379.059	15.0309	108.396	134.752	1876.05	4037.59	6744.34	2661.32		1		PS341		GSM246621
1052.45	4730.83	116.232	710.322	114.082	236.131	190.881	315.731	6.28797	188.797	105.587	3600.17	6989.82	14100.1	2646.93		0		PS341		GSM246622
577.735	3241.75	128.613	418.379	192.35	96.6363	360.589	302.682	9.74965	253.681	393.345	3208.69	3069.5	7891.33	2454.94		0		PS341		GSM246623
1229.04	6138.85	165.399	1741.21	91.6856	269.782	199.957	481.88	11.8435	161.061	520.227	3807.68	6563.16	10846	2513.47		0		DEX		GSM246624
1165.41	6629.72	126.68	565.843	128.375	679.246	235.389	197.853	13.4208	157.424	117.136	2446.98	7104.54	17772.5	1888.06		0		PS341		GSM246625
618.291	3575.68	232.04	520.117	332.194	79.223	344.542	431.194	16.5727	239.653	206.239	1572.13	1378.35	4784.83	932.692		1		PS341		GSM246627
605.687	3708.19	101.086	395.156	190.514	141.156	297.012	441.445	13.5538	113.418	312.618	2288.01	3982.84	7892.04	2364.53		1		PS341		GSM246628
815.137	5018.68	128.69	819.235	117.315	238.785	166.114	218.557	5.7022	64.2979	128.544	3976.4	8505.43	13896.3	3098.95		0		PS341		GSM246629
660.155	5375.53	143.713	609.086	98.1708	206.523	326.968	299.388	11.2003	184.464	603.251	2642.77	5517.46	13555.1	2584.84		0		PS341		GSM246630
719.346	2588.34	119.556	630.791	219.908	129.505	213.399	286.212	7.53175	170.408	161.387	2440	3018.75	6812.71	1882.84		0		PS341		GSM246631
1221.25	3805.6	122.327	620.42	146.985	451.472	263.294	231.074	16.1469	28.7937	125.202	4968.53	9830.45	16173.6	3463.02		0		PS341		GSM246632
315.818	5293.85	170.231	449.676	183.557	102.957	245.106	222.686	9.95708	91.3876	100.9	4580.35	4105.26	9078.05	2331.77		1		PS341		GSM246633
859.08	5511.08	115.149	399.269	180.956	75.056	266.648	513.756	4.65704	92.6588	377.996	2675.2	4948.81	9179.26	1056.91		1		PS341		GSM246634
842.632	6425.19	102.089	904.129	194.414	121.672	206.851	562.981	11.9122	102.095	262.034	3405.28	6788.37	14650.5	1762.19		0		PS341		GSM246635
690.636	4382.96	102.377	562.476	127.056	106.885	246.695	331.44	3.06738	13.3623	122.763	3828.26	6327.78	10535.3	1836.95		0		PS341		GSM246636
619.098	6755.71	105.862	445.037	162.655	209.067	370.65	361.788	20.1967	161.992	342.869	2672.49	5889.49	10097.9	2708.62		0		PS341		GSM246637
532.701	3796.99	128.761	385.387	136.619	139.456	239.088	289.251	12.073	128.264	213.25	2451.84	4693.41	10010.6	2948.77		0		PS341		GSM246638
1075.18	3848.51	192.045	496.179	224.921	154.474	183.59	546.542	8.63856	147.135	2848.01	2254.91	7023.63	9014.38	2516.01		0		PS341		GSM246639
534.207	5234.45	144.801	721.15	88.3803	196.706	347.144	677.499	2.45177	517.862	178.641	2719.84	4647.02	8861.45	1458.1		1		PS341		GSM246640
1006.87	2916.08	124.558	437.091	145.658	121.246	291.611	635.263	3.4471	190.818	493.725	1243.61	4420.51	8769.91	2582.72		1		PS341		GSM246641
848.934	4832.35	116.365	721.688	101.282	181.225	185.557	151.763	10.949	21.166	104.79	2507.4	6489.11	10838.8	1989.21		0		PS341		GSM246642
412.036	1556.8	197.239	475.291	321.161	79.5802	445.718	556.31	10.1273	64.7126	227.231	559.527	2453.1	4164.85	1196.05		1		PS341		GSM246643
697.335	4309.51	240.867	439.653	232.514	97.9195	294.922	1008.38	10.9764	72.3767	337.521	1634.29	3495.64	9481.76	2115.68		1		PS341		GSM246644
544.166	3173.33	291.233	877.391	215.178	107.943	307.061	348.402	14.0962	58.5189	93.6753	2141.73	3767.84	9450.11	1793.07		1		PS341		GSM246645
981.348	4919.27	99	364.384	199.302	72.9961	363.63	297.151	4.23863	88.8638	195.108	3746.78	5693.87	10951	1884.94		1		PS341		GSM246646
368.131	2065.94	194.459	347.924	340.437	78.3262	348.619	494.206	14.771	233.252	692.506	766.136	1941.64	4862.02	768.834		1		PS341		GSM246647
625.866	6534.98	188.503	750.127	147.447	202.469	242.545	346.65	7.58848	169.123	239.52	2979.85	8170.61	13885.7	2361.03		0		PS341		GSM246648
608.965	5101.01	180.76	562.36	252.394	64.7183	231.045	466.521	24.5581	134.528	192.729	4164.14	4434.51	14008.7	2053.46		0		PS341		GSM246649
780.14	4555.65	77.1079	645.503	255.576	206.617	312.497	331.964	8.86406	102.65	429.745	2577.75	5330.37	13728.2	1524.92		0		PS341		GSM246650
978.874	7251.15	148.276	688.296	97.7059	333.185	177.853	141.046	4.54051	166.961	163.984	4720.9	7444.68	15159	2299.23		0		PS341		GSM246651
769.154	2545.91	184.101	575.695	207.93	173.354	260.454	325.349	11.7117	20.704	112.862	2753.04	2270.31	6319.68	1721.36		0		PS341		GSM246652
579.867	4950.21	89.095	717.203	99.5389	171.789	248.055	373.23	6.12669	88.1562	310.481	3941.49	4401.4	10493.6	2128.57		0		PS341		GSM246653
550.999	3295.14	207.843	432.203	375.555	99.3765	339.067	797.237	5.14323	207.605	327.83	2444.52	3915.15	7864.63	3731.72		0		PS341		GSM246654
867.864	3236.28	115.964	523.206	142.598	372.837	250.657	442.412	2.51555	33.9529	265.491	3920.34	6150.97	9786.39	2499.69		0		PS341		GSM246656
726.982	2629.65	176.459	536.911	122.226	319.393	330.213	946.63	13.9347	124.513	480.431	1484.15	2952.97	8091.73	1697.57		0		PS341		GSM246657
1604.51	3110.6	88.1664	523.417	148.764	104.827	222.648	190.212	7.72569	27.9458	88.8573	2689.83	6655.93	14986.6	1876.39		0		PS341		GSM246658
1329.64	3060.81	99.8906	406.505	132.58	184.609	289.779	178.668	2.14111	52.4894	141.699	3817.1	3832.84	8717.25	1694.38		0		PS341		GSM246659
488.546	4076.76	173.798	480.763	278.713	110.722	447.095	196.382	3.03539	121.165	469.808	3102.03	5777.6	14676	2227.19		0		PS341		GSM246660
459.09	2932.62	122.733	632.127	121.581	215.069	283.86	829.485	2.50123	102.805	214.209	2349.17	3762.59	10919	1489.57		0		PS341		GSM246661
681.789	6353.72	105.958	583.72	167.031	72.0164	373.443	403.885	4.49133	80.2767	167.165	4045.98	5606.98	15384.7	2806.8		0		PS341		GSM246662
534.272	6854.11	362.635	566.755	191.972	98.49	320.294	222.644	5.14353	39.3102	256.694	4159.87	5524.79	12118.3	1853.28		1		PS341		GSM246663
602.682	3600.03	161.223	548.622	202.847	76.1694	584.088	421.729	13.3841	70.4607	215.634	3267.39	4108.87	12309.2	2320.33		1		PS341		GSM246664
1281.79	3672.28	313.551	289.404	362.091	81.0451	510.228	205.405	5.46096	111.73	215.967	903.451	1579.33	4990.87	643.955		1		PS341		GSM246665
1167.93	2167.48	120.69	402.719	265.565	112.338	289.652	401.422	20.2024	116.213	1022.68	1401.97	3591.29	9383.7	1175.94		1		PS341		GSM246666
925.924	2767.43	188.03	446.838	362.054	45.2797	274.203	508.476	15.298	208.537	548.945	1225.1	2704.22	9554.54	979.935		1		PS341		GSM246667
734.701	2658.17	166.161	388.31	199.246	131.051	295.301	331.218	14.8216	48.6983	169.826	1473.73	4212.68	9786.3	2099.2		1		PS341		GSM246668
559.107	2723.69	437.123	302.46	298.987	63.4	350.627	1136.19	21.7804	97.6108	227.091	1562.67	1838.13	5487.12	885.321		1		PS341		GSM246669
1107.23	2966.9	178.561	453.586	167.814	188.089	352.754	920.506	3.09677	162.342	176.4	3155.24	3899.16	6406.62	1821.5		1		PS341		GSM246670
1069.88	3142.18	163.134	807.329	143.689	330.932	304.561	545.146	1.68636	229.352	143.546	3036.49	4325.7	6829.56	2324.9		0		PS341		GSM246671
493.56	3273.5	103.819	703.017	105.366	108.341	359.908	389.442	14.5023	172.848	165.312	2660.44	4815.95	14581.3	2585.87		0		PS341		GSM246672
1034.25	1780.74	132.981	592.506	174.075	308.822	205.611	488.926	7.7302	172.816	98.4011	3103.67	2616.24	7462.98	2392.09		0		PS341		GSM246673
984.808	5820.09	66.2516	679.241	111.727	136.534	170.428	325.445	14.6588	76.6568	122.617	5098.12	8597.42	16758.7	3009.74		0		PS341		GSM246675
661.26	5417.01	117.997	430.376	261.563	49.5275	420.779	274.34	13.6656	196.726	171.151	2722.85	1910.34	13008.3	931.021		1		PS341		GSM246677
687.19	5796.85	145.7	653.205	305.161	111.64	264.595	444.25	15.002	171.014	191.179	5308.38	7730.1	19039.5	3492.02		0		PS341		GSM246678
1227.2	3666.1	197.974	458.363	183.798	193.035	229.035	1017.88	7.1842	353.477	772.58	1558.22	3235.78	7505.5	947.859		1		PS341		GSM246679
1126.04	2484.4	270.905	445.384	237.854	231.295	305.926	607.43	13.1575	289.321	397.274	1622.77	4297.83	6609.11	1553.7		0		PS341		GSM246680
1190.44	7742.55	136.977	520.427	284.784	139.337	277.574	297.958	8.94032	90.7541	202.211	3763.39	5915.93	20254.4	2234.49		0		PS341		GSM246681
971.665	8479.12	158.112	821.71	119.681	246.625	212.264	165.008	9.04262	193.708	82.8191	5363.09	9373.98	15909.6	2419.85		0		PS341		GSM246682
470.646	4252.13	237.213	443.601	253.336	106.702	470.568	385.316	11.3508	76.2397	417.319	603.145	4164.66	6033.92	663.844		0		PS341		GSM246683
348.022	2633.17	221.291	497.135	354.863	143.361	250.474	284.893	32.0396	137.461	144.964	1237.38	3459.08	7803.37	1706.95		0		DEX		GSM246687
1533.57	2112.79	141.743	668.263	160.291	132.878	313.323	700.114	8.34587	225.774	468.69	1581.54	3748.06	11091.5	1600.43		1		PS341		GSM246688
927.009	4385.48	139.284	767.087	162.088	199.091	252.719	323.625	3.41441	112.871	125.843	2372.19	3703.67	13532.1	2027.49		0		DEX		GSM246689
1002.1	5294.17	84.1051	847.44	73.5246	428.018	193.733	166.172	9.28501	64.1256	74.3691	3229.46	6240.66	9153.23	3040.25		0		DEX		GSM246691
996.72	2647.63	224.898	268.942	407.874	126.423	239.043	635.2	4.89804	173.077	253.124	1341.79	2678.05	3828.22	1149.67		0		DEX		GSM246692
682.027	3309.27	136.9	570.388	156.624	225.383	344.078	539.795	12.9449	118.583	195.394	1935.52	4859.49	11101.1	2410.3		0		PS341		GSM246693
574.39	5812.63	184.007	362.379	367.749	95.1913	274.524	301.706	12.7077	200.793	235.608	2847.64	5695.97	12716.6	2056.37		1		DEX		GSM246694
719.125	4302.74	165.911	427.224	217.509	147.628	307.43	496.541	16.47	160.587	141.281	1976.73	5579.63	10173.8	1660.16		0		DEX		GSM246695
1746.28	2902.33	173.947	618.323	158.925	182.572	255.379	664.06	11.2309	141.049	471.001	1457.47	3752.74	5711.22	1373.74		1		DEX		GSM246696
952.224	6589.01	188.096	790.065	284.079	72.6268	225.013	239.883	14.8912	37.4881	150.186	4343.35	6172.13	11954.6	3208.12		0		PS341		GSM246697
1796.92	3257.12	106.546	892.243	86.6848	137.43	306.934	791.33	6.34785	62.688	427.797	2043.25	2668.58	6436.17	1945.74		0		DEX		GSM246699
1413.05	3911.36	231.394	386.875	294.115	158.572	321.082	278.553	5.76106	166.483	146.913	1878.85	4197.1	7484.55	1978.68		1		DEX		GSM246700
903.508	4337.41	154.182	548.325	88.2567	244.702	250.93	200.715	26.6065	297.218	185.705	2559.14	5480.09	9014.6	2500.56		1		PS341		GSM246701
916.446	5716.53	180.095	482.346	188.656	116.89	155.565	239.899	2.53606	189.885	118.57	4650.7	6266.6	11378.8	5554.15		0		DEX		GSM246702
686.572	6345.89	274.467	436.005	250.402	72.9905	306.302	199.498	9.01702	167.969	121.948	1544.82	2591.05	8634.54	903.704		1		DEX		GSM246703
452.533	2967.09	205.299	378.181	306.138	99.1463	278.041	469.063	30.1538	244.861	124.235	1283.56	3837.9	6376.31	947.92		1		PS341		GSM246704
1377.74	5887.22	253.569	388.144	318.326	111.131	293.413	389.005	9.86931	233.643	167.372	1623.68	2563.11	5308.53	1023.77		0		PS341		GSM246705
890.831	3752.17	171.629	675.982	101.797	173.023	399.769	276.024	1.28329	234.37	125.056	2697.54	2574.51	6177.07	1602.85		1		PS341		GSM246706
847.198	8876.34	144.576	535.473	344.199	175.414	295.229	302.255	2.38999	191.092	69.7834	2761.22	5958.6	16210.5	2038.9		0		DEX		GSM246707
1081.04	5622.73	436.828	589.267	255.376	120.715	289.026	401.259	20.3996	181.779	163.179	2846.68	5059.22	12081.6	1878.51		1		DEX		GSM246708
597.488	5036.72	103.749	571.698	238.655	93.5097	255.538	274.296	2.52074	130.569	151.914	1705.41	2988.05	8132.24	1396.4		0		DEX		GSM246709
608.797	5413.2	141.9	585.531	260.943	66.6338	292.423	262.402	5.85266	120.034	217.566	2170.69	4018.15	7526.03	1361.45		1		PS341		GSM246710
841.3	6618.95	175.895	424.461	160.035	85.9735	271.877	362.68	1.96287	250.482	121.488	1624.45	5270.93	10573.1	1552.74		0		DEX		GSM246711
1099.09	6654.4	266.853	479.39	278.431	67.1804	283.086	316.11	1.74766	122.259	120.214	2051.73	4432.09	15282.6	2370.03		0		PS341		GSM246713
780.055	4531.47	59.8801	614.014	74.6467	237.331	194.499	219.76	1.84315	95.2201	173.025	2240.12	6165.93	12109.1	2158.46		0		PS341		GSM246714
1142.74	3110.37	181.287	548.743	155.272	203.329	386.535	646.803	2.0466	63.5614	179.515	872.051	1829.47	5571.02	1130.01		0		PS341		GSM246715
1418.59	3184.6	282.17	611.73	215.981	151.382	270.341	1210.18	2.38415	161.659	793.652	1735.96	3085.47	6366.81	1530.08		0		PS341		GSM246716
806.866	4681.79	171.971	663.909	151.439	135.356	238	345.047	8.50487	48.9929	76.9234	2148.33	8452.7	11927.3	2671.28		0		PS341		GSM246717
1294.13	5805.79	330.477	497.204	253.105	65.2594	462.254	246.543	3.50221	102.939	157.532	4559.01	6459.6	16109.7	1868.31		0		PS341		GSM246719
838.056	4332	182.303	481.977	118.143	393.882	225.024	398.586	4.99447	263.264	372.956	3173.57	5208.21	7302.85	2248.27		0		DEX		GSM246721
650.786	2106.61	195.79	998.408	108.007	119.71	265.336	1372.05	5.30542	99.5395	351.725	1207.16	3169.92	7345.9	1066.45		1		DEX		GSM246722
590.466	3527.86	319.712	615.391	197.922	192.124	300.226	393.081	6.25678	43.1849	119.773	1286.87	4987.4	10312.2	1569.27		1		DEX		GSM246723
430.407	7176.38	171.891	753.681	107.253	177.875	268.024	316.515	6.28129	110.485	215.197	2046.99	6615.63	16931.8	1927.68		1		DEX		GSM246724
1051.13	5229.34	206.874	521.134	199.5	125.097	187.742	229.371	4.9527	298.905	141.792	2710.93	6417.74	12878.8	1921.89		0		DEX		GSM246725
1766.03	4475.49	257.847	548.462	275.169	97.1755	312.099	1168.4	1.94289	82.3851	398.673	2099.09	3900.65	7811.19	1669.02		1		PS341		GSM246726
1035.42	6247.18	156.463	621.62	253.741	169.058	312.218	226.314	16.7012	139.973	114.113	3617.04	8780.23	12949.5	2567.12		0		DEX		GSM246727
918.939	3372.91	172.161	416.544	181.614	67.6129	192.953	413.219	4.2839	113.278	111.972	2125.28	3019.98	4259.92	668.675		1		PS341		GSM246728
540.631	4385.3	197.296	616.251	150.667	107.867	263.789	338.719	10.4691	153.395	151.261	1715.36	3006.53	9864.89	1756.28		0		DEX		GSM246729
1297.28	2505.32	196.322	595.867	234.884	116.415	311.886	347.099	9.52336	211.92	113.047	1730.86	3610.57	6261.52	1249.25		1		PS341		GSM246730
578.362	3329.11	327.744	498.306	388.876	134.58	418.309	1333.06	2.11545	132.203	318.546	2184.95	5166.92	9790.5	1412.25		0		PS341		GSM246731
1352.94	6617.01	168.533	873.264	80.4957	93.2369	190.672	396.64	5.92899	266.947	164.686	4731.22	7571.48	13772.2	2387.1		1		DEX		GSM246733
884.127	4853.08	161.151	624.636	285.711	198.594	309.064	407.544	9.23881	84.941	246.857	1216.38	3447.09	8576.05	1811.16		1		PS341		GSM246734
506.979	3668.91	212.596	402.573	494.7	81.6048	396.58	290.426	7.45967	75.493	214.507	848.092	2554.77	3822.19	857.467		1		PS341		GSM246735
934.826	2812.94	212.935	434.312	119.585	154.974	299.11	850.669	2.37352	75.795	348.639	1094.05	2601.11	6625.3	1137.77		1		DEX		GSM246737
542.761	4974.96	219.459	430.383	224.583	105.959	309.865	268.13	25.5289	273.294	185.555	3234.17	5272.23	13203.1	2308.75		0		PS341		GSM246738
1155.42	4369.39	171.325	661.077	345.78	72.928	299.925	201.584	1.09652	433.779	134.339	1261.33	2387.76	6642.57	1164.84		0		DEX		GSM246740
577.382	3469.65	147.471	522.042	102.485	526.716	251.781	503.941	27.7212	388.157	693.329	3678.76	6151.24	9679.13	2393.52		0		DEX		GSM246741
463.937	5382.53	208.728	548.511	185.781	203.087	213.21	406.57	29.2969	229.774	334.372	3319.55	6462.19	12410.9	1980.82		1		DEX		GSM246742
840.554	3793.39	351.399	551.174	344.111	187.513	234.036	638.482	3.89952	91.8793	514.097	1670.49	5340.83	9462.79	1559.36		1		PS341		GSM246743
791.059	4323.4	222.149	583.491	196.995	113.553	264.328	285.097	11.6362	173.031	223.071	1559.59	4281.27	11048.2	2204.45		0		DEX		GSM246744
881.458	4722.99	125.529	627.628	175.368	122.052	191.688	272.653	13.6354	111.476	115.654	3269.05	4517.91	10277.4	2000.34		0		DEX		GSM246745
363.278	3747.75	191.31	776.653	103.62	163.814	281.126	262.687	58.8152	62.3989	213.538	1504.01	4868.34	10072.8	1753.43		1		PS341		GSM246746
364.327	4418.96	149.061	567.123	444.511	97.0644	277	212.903	35.8957	101.026	162.044	1262.94	3645.4	7115.66	2317.03		1		DEX		GSM246747
469.512	2930.67	236.514	519.074	203.266	91.9239	298.606	724.164	1.64138	317.533	284.033	998.681	2661.92	4160.36	1264.79		1		PS341		GSM246748
870.52	4228.69	149.416	727.86	224.843	138.722	222.387	463.041	21.8834	150.944	453.583	3003.62	3529.41	8414.55	2490.3		1		PS341		GSM246750
880.923	4211.83	250.942	495.883	235.168	112.267	193.554	689.349	20.8861	241.197	360.608	1999.84	3623.57	10338.1	1877.74		0		PS341		GSM246751
565.118	6047.7	376.372	552.807	302.144	75.2078	319.972	397.844	14.7308	181.014	138.887	3148.21	6897.19	13145	1549.34		0		DEX		GSM246752
647.707	4742.3	195.909	662.888	250.532	98.4143	294.24	470.059	32.9083	108.212	367.384	1726.08	3977.38	7485.55	1467.88		1		PS341		GSM246753
728.893	4418.17	123.981	618.362	92.5907	260.421	257.625	150.14	13.5237	212.791	65.7748	3264.99	5966.49	7448.89	3836.09		0		PS341		GSM246754
1042.2	3828.13	128.971	653.474	69.9918	571.782	213.702	337.217	9.04662	204.348	436.092	3480.56	5383.79	8447.39	2872.76		0		PS341		GSM246755
526.904	3069.93	352.622	489.174	272.878	165.99	370.089	679.037	24.643	59.6801	172.807	1332.58	2930.94	6126.07	1769.74		1		DEX		GSM246757
1015.2	4198.71	289.179	200.755	169.797	88.7112	235.356	706.81	15.1724	216.179	307.292	2021.81	5703.3	12370.7	2092.4		0		DEX		GSM246758
587.299	2742.3	261.182	414.095	332.305	137.399	321.033	440.387	51.8569	304.065	207.373	1247.01	2884.55	5745.89	728.753		1		PS341		GSM246759
944.998	6459.92	268.263	491.48	207.027	126.545	486.767	347.871	25.9125	135.873	266.476	1745.61	3060.35	9383.78	1034.18		1		DEX		GSM246760
627.929	9849.13	227.166	685.348	266.623	114.582	289.871	251.351	3.29855	117.741	71.7148	3153.41	8303.99	11784.9	1184.9		0		PS341		GSM246761
1318.55	4898.65	270.658	355.009	428.763	123.485	271.928	672.974	2.06746	112.03	488.112	1555.92	3173.83	9135.5	3360.64		1		PS341		GSM246762
1027.24	3575.89	160.264	298.35	206.119	98.7154	332.009	323.312	14.2402	182.705	135.96	1988.05	4338.45	6704.93	2283.88		1		PS341		GSM246763
558.6	4612.77	174.474	419.714	232.017	69.3672	224.4	341.64	13.4247	226.835	200.593	1122.04	2673.94	5430.1	1547.45		0		DEX		GSM246766
956.882	3158.81	125.26	480.374	193.851	159.657	243.151	730.054	15.4988	530.575	590.836	2132.96	3688.33	7686.26	2944.47		1		PS341		GSM246767
970.835	3625.63	181.065	573.149	235.505	136.634	284.712	323.057	5.40842	77.3833	222.407	1218.21	3944.32	9147.64	988.525		0		PS341		GSM246768
1072.78	4939.67	80.2166	813.654	109.781	167.844	235.755	167.924	1.41793	83.7386	54.7191	3315.98	6208.19	10004.5	2838.88		0		DEX		GSM246769
921.792	2909.73	126.867	469.147	221.59	234.473	679.255	699.153	9.36557	121.167	363.755	3136.59	3147.84	5387.39	3421.87		1		PS341		GSM246770
1096.23	1957.28	284.266	475.183	391.414	38.8819	369.963	351.25	17.0451	379.577	104.07	608.324	1142.48	2079.77	552.817		0		DEX		GSM246771
764.421	3888.36	135.745	432.217	256.349	72.2412	231.227	423.9	3.75183	63.918	146.797	1330.08	2923.71	11973.6	1518.65		1		PS341		GSM246772
1063.63	2466.65	180.984	484.238	162.619	224.364	240.893	419.978	21.267	110.64	166.975	2918.35	5281.4	7679.4	1851.05		0		PS341		GSM246773
1234.71	2605.82	96.8614	297.679	175.928	233.038	519.881	678.132	17.3532	57.0867	353.722	1273.88	8032.54	14993	2271.37		1		PS341		GSM246774
1143.61	4009.34	395.123	478.103	400.993	135.631	337.312	255.578	19.8696	68.8964	147.666	2274.78	6396.44	10142.3	1505.31		0		DEX		GSM246775
973.477	5649.52	185.225	651.608	233.272	98.6093	259.096	301.018	17.0723	59.9374	140.775	2884.16	3624.94	11854.2	1992.45		0		DEX		GSM246776
592.734	4480.51	118.777	502.563	169.005	133.422	286.632	2000.72	1.59234	111.103	274.214	2964.42	4866.88	8450.58	1404.1		1		PS341		GSM246777
1306.39	2998.4	189.037	503.991	167.489	47.2496	206.876	578.268	23.0398	98.4046	180.678	2106.78	3770.19	7735.53	902.91		0		DEX		GSM246778
1137.94	3437.39	137.362	432.435	132.604	147.922	292.473	835.265	1.58947	436.445	155.227	1895.11	7424.09	12492.8	2843.45		0		DEX		GSM246779
1164.9	5866.16	176.688	634.468	204.851	85.9782	255.317	407.351	22.8475	144.841	135.07	3023.26	5114.31	14990	2147.57		0		PS341		GSM246780
601.023	2938.63	132.617	409.881	542.789	82.6743	392.036	189.464	25.4864	112.605	182.599	2603.72	4406.45	8341.19	1649.07		0		PS341		GSM246781
923.269	2540.29	183.904	488.479	373.358	80.0749	349.004	1213.43	30.437	421.114	803.977	1393.23	3141.76	4764.42	1109.33		0		PS341		GSM246782
614.204	3899	223.216	541.545	310.568	142.142	458.663	391.967	29.4088	130.878	302.538	1949.22	4079.11	9574.64	2148.3		0		PS341		GSM246783
372.832	2187.86	239.805	311.096	493.345	69.4715	220.762	499.816	42.9995	186.858	373.945	1137.4	2325.22	5901.69	370.823		0		PS341		GSM246784
1077.14	7553.91	116.249	594.094	235.804	229.515	242.751	299.121	3.93601	104.05	94.6397	3475.02	8562.16	18066.8	3326.69		0		PS341		GSM246785
910.736	2359.6	169.272	516.225	308.192	182.03	270.937	268.4	2.91895	243.036	134.288	1921.26	2799.81	5974.11	2300.11		0		DEX		GSM246786
